# Supplementary material for: Reforestation Sites Show Similar and Nested AMF Communities to an Adjacent Pristine Forest in a Tropical Mountain Area of South Ecuador
Source: PLoS One. 2013 May 6;8(5):e63524. doi: 10.1371/journal.pone.0063524 (PMC3646028; doi:10.1371/journal.pone.0063524)
Supplement: Table S1 — List of all sequences with OTU numbers for the 97% similarity cut-off and the 99% similarity cut-off as well as Genbank accession number, associated plant species (numbered if there are several sampled individuals), site, order of Glomeromycota and labelling in Fig.S1. (XLS) [file pone.0063524.s004.xls]

## Sheet: März2012.out
OTU no 99%	OTU no 97%	Genbank Accession number	Plant species (with individual number)		Site	Order of Glomeromycota		Sequence labelling In Fig. S1
1	4	DQ336482	Guarea kunthiana	300000000	F	Glomerales	Glomus A	DQ336482
1	4	DQ336502	Hyeronima oblonga	300000000	F	Glomerales	Glomus A	DQ336502
1	4	JX296737	Tabebuia chrysantha6	300000000	R1	Glomerales	Glomus A	K13-6
1	4	EU152163	Cedrela montana59	300000000	R1	Glomerales	Glomus A	EU152163
2	4	DQ336516	Nectandra laevis7	400000000	F	Glomerales	Glomus A	DQ336516
2	4	DQ336466	Cedrela61	400000000	F	Glomerales	Glomus A	DQ336466
2	4	JX296690	Cedrela montana1	400000000	F	Glomerales	Glomus A	K1-5
2	4	JX296685	Plant16	400000000	F	Glomerales	Glomus A	K107-8
2	4	JX296714	Cedrela montana5	400000000	F	Glomerales	Glomus A	K12-2
2	4	JX296722	Nectandra membranacea2	400000000	F	Glomerales	Glomus A	K186-1
2	4	JX296723	Nectandra membranacea5	400000000	F	Glomerales	Glomus A	K192-7
2	4	JX296724	Cedrela montana19	400000000	F	Glomerales	Glomus A	K22-3
2	4	JX296733	Cedrela montana20	400000000	F	Glomerales	Glomus A	K23-1
2	4	JX296734	Cedrela21	400000000	F	Glomerales	Glomus A	K24-7
2	4	JX296680	Cedrela22	400000000	F	Glomerales	Glomus A	K25-10
2	4	JX296727	Clusia sp.	400000000	F	Glomerales	Glomus A	K26-1
2	4	JX296696	Cedrela24	400000000	F	Glomerales	Glomus A	K29-10
2	4	JX296703	Cedrela26	400000000	F	Glomerales	Glomus A	K31-8
2	4	JX296717	Cedrela27	400000000	F	Glomerales	Glomus A	K32-9
2	4	JX296719	Cedrela50	400000000	F	Glomerales	Glomus A	K78-2
2	4	JX296707	Cedrela montana53	400000000	F	Glomerales	Glomus A	K81-20
2	4	JX296731	Plant26	400000000	F	Glomerales	Glomus A	K95-2
2	4	JX296710	Cedrela montana9	400000000	P	Glomerales	Glomus A	K125-18
2	4	JX296720	Ageratina dendroides3	400000000	P	Glomerales	Glomus A	K129-4
2	4	JX296730	Heliocarpus americanus4	400000000	P	Glomerales	Glomus A	K226-2
2	4	JX296721	Cedrela montana37	400000000	P	Glomerales	Glomus A	K54-3
2	4	JX296694	Cedrela montana38	400000000	P	Glomerales	Glomus A	K55-2
2	4	JX296740	Ageratina dendroides7	400000000	P	Glomerales	Glomus A	K91-13
2	4	JX296705	Cedrela montana15	400000000	R1	Glomerales	Glomus A	K171-1
2	4	JX296715	Cedrela16	400000000	R1	Glomerales	Glomus A	K18-7
2	4	JX296692	Cedrela17	400000000	R1	Glomerales	Glomus A	K19-2
2	4	JX296689	Heliocarpus americanus1	400000000	R1	Glomerales	Glomus A	K193-7
2	4	JX296732	Cedrela montana18	400000000	R1	Glomerales	Glomus A	K2-10
2	4	JX296726	Melinis minutiflora	400000000	R1	Glomerales	Glomus A	K34-6
2	4	JX296688	Ageratina dendroides5	400000000	R1	Glomerales	Glomus A	K35-1
2	4	JX296702	Cedrela montana29	400000000	R1	Glomerales	Glomus A	K4-6
2	4	JX296718	Cedrela montana34	400000000	R1	Glomerales	Glomus A	K44-5
2	4	JX296708	Setaria sphacelata1	400000000	R1	Glomerales	Glomus A	K49-5
2	4	JX296712	Cedrela montana36	400000000	R1	Glomerales	Glomus A	K5-1
2	4	JX296682	Cedrela montana43	400000000	R1	Glomerales	Glomus A	K6-11
2	4	JX296713	Cedrela montana45	400000000	R1	Glomerales	Glomus A	K7-2
2	4	JX296739	Cedrela montana54	400000000	R1	Glomerales	Glomus A	K97-2
2	4	DQ336461	Setaria sphacelata3	400000000	R1	Glomerales	Glomus A	DQ336461
2	4	EU152160	Heliocarpus americanus10	400000000	R1	Glomerales	Glomus A	EU152160
2	4	JX296693	Cedrela montana10	400000000	R2	Glomerales	Glomus A	K126-13
2	4	JX296691	Cedrela montana12	400000000	R2	Glomerales	Glomus A	K16-17
2	4	JX296695	Cedrela montana23	400000000	R2	Glomerales	Glomus A	K28-2
2	4	JX296738	Cedrela montana25	400000000	R2	Glomerales	Glomus A	K30-9
2	4	JX296698	Cedrela montana30	400000000	R2	Glomerales	Glomus A	K40-2
2	4	JX296699	Cedrela montana31	400000000	R2	Glomerales	Glomus A	K41-11
2	4	JX296697	Cedrela montana32	400000000	R2	Glomerales	Glomus A	K42-2
2	4	EU152186	Heliocarpus americanus8	400000000	R2	Glomerales	Glomus A	EU152186
2	4	JX296684	Cedrela montana42	400000000	R3	Glomerales	Glomus A	K59-2
2	4	EU152176	Heliocarpus americanus7	400000000	R3	Glomerales	Glomus A	EU152176
2	4	DQ336456	Juglans neotropica4	400000000	R3	Glomerales	Glomus A	DQ336456
2	4	EU152140	Juglans neotropica7	400000000	R3	Glomerales	Glomus A	EU152140
3	4	DQ336489	Guarea pterorhachis	500000000	F	Glomerales	Glomus A	DQ336489
3	4	EU152144	Prumnopytis montana	500000000	F	Glomerales	Glomus A	EU152144
3	4	JX296742	Cedrela montana19	500000000	F	Glomerales	Glomus A	K22-10
3	4	JX296741	Cedrela21	500000000	F	Glomerales	Glomus A	K24-12
4	4	EU152145	Prumnopytis montana	600000000	F	Glomerales	Glomus A	EU152145
4	4	JX296758	Cedrela montana28	600000000	F	Glomerales	Glomus A	K33-11
4	4	JX296757	Cedrela montana53	600000000	F	Glomerales	Glomus A	K81-18
4	4	JX296756	Cedrela montana53	600000000	F	Glomerales	Glomus A	K81-6
5	4	JX296748	Plant19	700000000	F	Glomerales	Glomus A	K127-4
5	4	JX296751	Cedrela montana35	700000000	F	Glomerales	Glomus A	K45-3
5	4	JX296750	Plant24	700000000	F	Glomerales	Glomus A	K53-3
5	4	JX296749	Cedrela montana53	700000000	F	Glomerales	Glomus A	K81-3
5	4	JX296743	Tabebuia chrysantha6	700000000	R1	Glomerales	Glomus A	K13-2
5	4	JX296747	Cedrela montana15	700000000	R1	Glomerales	Glomus A	K171-5
5	4	JX296752	Cedrela montana18	700000000	R1	Glomerales	Glomus A	K2-3
5	4	JX296744	Heliocarpus americanus5	700000000	R1	Glomerales	Glomus A	K235-2
5	4	JX296753	Cedrela montana29	700000000	R1	Glomerales	Glomus A	K4-2
5	4	JX296746	Cedrela montana34	700000000	R1	Glomerales	Glomus A	K44-3
5	4	JX296754	Cedrela montana36	700000000	R1	Glomerales	Glomus A	K5-11
5	4	JX296745	Cedrela montana45	700000000	R1	Glomerales	Glomus A	K7-1
5	4	JX296755	Cedrela montana54	700000000	R1	Glomerales	Glomus A	K97-8
5	4	EU152184	Cedrela montana56	700000000	R1	Glomerales	Glomus A	EU152184
5	4	EU152190	Tabebuia chrysantha35	700000000	R1	Glomerales	Glomus A	EU152190
5	4	EU152170	Tabebuia chrysantha36	700000000	R1	Glomerales	Glomus A	EU152170
5	4	EU152169	Cedrela montana59	700000000	R1	Glomerales	Glomus A	EU152169
6	4	DQ336444	Cedrela montana55	800000000	R1	Glomerales	Glomus A	DQ336444
7	0	DQ336493	Heliocarpus americanus11	900000000	F	Glomerales	Glomus A	DQ336493
7	0	DQ336471	Clethra revoluta	900000000	F	Glomerales	Glomus A	DQ336471
7	0	DQ336446	Cedrela montana55	900000000	R1	Glomerales	Glomus A	DQ336446
7	0	DQ336454	Juglans neotropica4	900000000	R3	Glomerales	Glomus A	DQ336454
7	0	DQ336457	Juglans neotropica5	900000000	R2	Glomerales	Glomus A	DQ336457
7	0	EU152197	Tabebuia chrysantha33	900000000	R2	Glomerales	Glomus A	EU152197
7	0	EU152172	Tabebuia chrysantha37	900000000	R3	Glomerales	Glomus A	EU152172
7	0	EU152148	Setaria sphacelata4	900000000	R2	Glomerales	Glomus A	EU152148
8	4	JX296759	Tabebuia chrysantha5	1000000000	R1	Glomerales	Glomus A	K120-1
9	15	DQ336464	Tabebuia chrysantha32	1100000000	R2	Glomerales	Glomus A	DQ336464
10	15	JX296760	Tibouchina laxa1	1200000000	R1	Glomerales	Glomus A	K36-1
11	15	DQ336445	Cedrela montana55	1300000000	R1	Glomerales	Glomus A	DQ336445
12	15	EU152151	Campnosperma panamensis	1400000000	F	Glomerales	Glomus A	EU152151
12	15	EU152154	Faramea uniflora	1400000000	F	Glomerales	Glomus A	EU152154
12	15	JX296761	Plant5	1400000000	F	Glomerales	Glomus A	K173-4
13	15	DQ336476	Graffenrieda emarginata1	1600000000	F	Glomerales	Glomus A	DQ336476
13	15	EU152152	Campnosperma panamensis	1600000000	F	Glomerales	Glomus A	EU152152
13	15	DQ336521	Podocarpus oleifolius1	1600000000	F	Glomerales	Glomus A	DQ336521
13	15	EU152146	Podocarpus oleifolius3	1600000000	F	Glomerales	Glomus A	EU152146
13	15	EU152159	Prunus cf. opaca	1600000000	F	Glomerales	Glomus A	EU152159
13	15	DQ336522	Vismia tomentosa	1600000000	F	Glomerales	Glomus A	DQ336522
13	15	JX296779	Plant4	1600000000	F	Glomerales	Glomus A	K172-10
13	15	JX296773	Ageratina dendroides3	1600000000	P	Glomerales	Glomus A	K129-2
13	15	JX296781	Plant3	1600000000	P	Glomerales	Glomus A	K130-7
13	15	JX296770	Piptocoma discolor1	1600000000	P	Glomerales	Glomus A	K196-5
13	15	JX296769	Plant13	1600000000	P	Glomerales	Glomus A	K88-6
13	15	JX296776	Asteraceae	1600000000	P	Glomerales	Glomus A	K89-4
13	15	JX296767	Ageratina dendroides7	1600000000	P	Glomerales	Glomus A	K91-4
13	15	JX296762	Plant1	1600000000	R2	Glomerales	Glomus A	K101-2
13	15	JX296774	Heliocarpus americanus2	1600000000	R2	Glomerales	Glomus A	K223-1
13	15	JX296775	Heliocarpus americanus6	1600000000	R2	Glomerales	Glomus A	K239-2
13	15	JX296763	Ageratina dendroides9	1600000000	R2	Glomerales	Glomus A	K94-15
13	15	JX296780	Myrsine cf. andina2	1600000000	R2	Glomerales	Glomus A	K99-1
13	15	JX296771	Cedrela montana2	1600000000	R3	Glomerales	Glomus A	K10-11
13	15	JX296772	Brachyotum rotundifolium1	1600000000	R3	Glomerales	Glomus A	K103-4
13	15	JX296768	Cedrela montana3	1600000000	R3	Glomerales	Glomus A	K11-4
13	15	JX296778	Cedrela montana7	1600000000	R3	Glomerales	Glomus A	K122-4
13	15	JX296764	Cedrela montana8	1600000000	R3	Glomerales	Glomus A	K124-1
13	15	JX296777	Brachyotum rotundifolium2	1600000000	R3	Glomerales	Glomus A	K132-11
13	15	JX296765	Cedrela montana42	1600000000	R3	Glomerales	Glomus A	K59-10
13	15	JX296766	Plant12	1600000000	R3	Glomerales	Glomus A	K82-2
13	15	EU152179	Tabebuia chrysantha39	1600000000	R3	Glomerales	Glomus A	EU152179
14	15	JX296782	Tabebuia chrysantha9	1700000000	R3	Glomerales	Glomus A	K144-4
15	15	JX296784	Cedrela montana7	1800000000	R3	Glomerales	Glomus A	K122-5
15	15	JX296787	Tabebuia chrysantha7	1800000000	R1	Glomerales	Glomus A	K14-1
15	15	JX296783	Cedrela montana13	1800000000	R3	Glomerales	Glomus A	K169-3
15	15	JX296785	Tibouchina laxa2	1800000000	R1	Glomerales	Glomus A	K50-2
15	15	JX296786	Ageratina dendroides7	1800000000	P	Glomerales	Glomus A	K91-7
15	15	JX296788	Cedrela montana54	1800000000	R1	Glomerales	Glomus A	K97-7
15	15	DQ336465	Tabebuia chrysantha34	1800000000	R3	Glomerales	Glomus A	DQ336465
15	15	EU152178	Tabebuia chrysantha39	1800000000	R3	Glomerales	Glomus A	EU152178
15	15	EU152168	Cedrela montana59	1800000000	R1	Glomerales	Glomus A	EU152168
16	1	JX296790	Ageratina dendroides2	1900000000	R3	Glomerales	Glomus A	K113-1
16	1	JX296789	Plant27	1900000000	F	Glomerales	Glomus A	K96-3
17	2	JX296792	Cedrela montana9	2000000000	P	Glomerales	Glomus A	K125-17
17	2	JX296795	Tabebuia chrysantha17	2000000000	F	Glomerales	Glomus A	K152-10
17	2	JX296797	Plant10	2000000000	F	Glomerales	Glomus A	K184-6
17	2	JX296796	Heliocarpus americanus4	2000000000	P	Glomerales	Glomus A	K226-9
17	2	JX296798	Cedrela montana20	2000000000	F	Glomerales	Glomus A	K23-7
17	2	JX296794	Cedrela montana39	2000000000	P	Glomerales	Glomus A	K56-3
17	2	JX296793	Cedrela montana40	2000000000	P	Glomerales	Glomus A	K57-5
18	2	DQ336483	Guarea kunthiana	2200000000	F	Glomerales	Glomus A	DQ336483
18	2	DQ336497	Hyeronima asperifolia	2200000000	F	Glomerales	Glomus A	DQ336497
18	2	JX296791	Cedrela montana19	2200000000	F	Glomerales	Glomus A	K22-11
19	2	JX296810	Tabebuia chrysantha2	2300000000	R2	Glomerales	Glomus A	K117-2
19	2	JX296806	Plant3	2300000000	P	Glomerales	Glomus A	K130-4
19	2	JX296802	Tabebuia chrysantha13	2300000000	R3	Glomerales	Glomus A	K148-6
19	2	JX296803	Plant10	2300000000	F	Glomerales	Glomus A	K184-3
19	2	JX296804	Tabebuia chrysantha27	2300000000	F	Glomerales	Glomus A	K188-3
19	2	JX296807	Nectandra membranacea4	2300000000	F	Glomerales	Glomus A	K190-4
19	2	JX296809	Nectandra membranacea5	2300000000	F	Glomerales	Glomus A	K192-6
19	2	JX296801	Cedrela montana19	2300000000	F	Glomerales	Glomus A	K22-2
19	2	JX296808	Heliocarpus americanus4	2300000000	P	Glomerales	Glomus A	K226-1
19	2	JX296799	Cedrela montana20	2300000000	F	Glomerales	Glomus A	K23-5
19	2	JX296805	Cedrela montana39	2300000000	P	Glomerales	Glomus A	K56-4
19	2	JX296800	Cedrela montana40	2300000000	P	Glomerales	Glomus A	K57-3
20	2	JX296812	Cedrela montana9	2400000000	P	Glomerales	Glomus A	K125-9
20	2	JX296813	Ageratina dendroides5	2400000000	R1	Glomerales	Glomus A	K35-3
20	2	JX296811	Cedrela montana34	2400000000	R1	Glomerales	Glomus A	K44-8
21	15	JX296829	Myrsine cf. andina3	2500000000	R3	Glomerales	Glomus A	K131-2
21	15	JX296828	Cedrela montana49	2500000000	R2	Glomerales	Glomus A	K77-2
22	15	DQ336496	Hyeronima asperifolia	2600000000	F	Glomerales	Glomus A	DQ336496
22	15	JX296814	Cedrela montana2	2600000000	R3	Glomerales	Glomus A	K10-8
22	15	JX296830	Plant17	2600000000	F	Glomerales	Glomus A	K109-1
22	15	JX296815	Cedrela montana3	2600000000	R3	Glomerales	Glomus A	K11-10
22	15	JX296821	Plant18	2600000000	F	Glomerales	Glomus A	K114-1
22	15	JX296834	Cedrela montana8	2600000000	R3	Glomerales	Glomus A	K124-10
22	15	JX296825	Plant3	2600000000	P	Glomerales	Glomus A	K130-9
22	15	JX296820	Myrsine cf. andina3	2600000000	R3	Glomerales	Glomus A	K131-6
22	15	JX296822	Cedrela montana11	2600000000	P	Glomerales	Glomus A	K134-8
22	15	JX296819	Tabebuia chrysantha19	2600000000	P	Glomerales	Glomus A	K154-6
22	15	JX296831	Tabebuia chrysantha20	2600000000	P	Glomerales	Glomus A	K155-4
22	15	JX296827	Tabebuia chrysantha22	2600000000	F	Glomerales	Glomus A	K159-3
22	15	JX296836	Tabebuia chrysantha23	2600000000	F	Glomerales	Glomus A	K162-4
22	15	JX296832	Tabebuia chrysantha27	2600000000	F	Glomerales	Glomus A	K188-5
22	15	JX296823	Tabebuia chrysantha28	2600000000	R3	Glomerales	Glomus A	K211-3
22	15	JX296824	Tabebuia chrysantha29	2600000000	R3	Glomerales	Glomus A	K212-1
22	15	JX296826	Tabebuia chrysantha30	2600000000	R3	Glomerales	Glomus A	K213-5
22	15	JX296817	Cedrela montana25	2600000000	R2	Glomerales	Glomus A	K30-6
22	15	JX296835	Melinis minutiflora	2600000000	R1	Glomerales	Glomus A	K34-3
22	15	JX296816	Tibouchina laxa1	2600000000	R1	Glomerales	Glomus A	K36-6
22	15	JX296818	Cedrela montana41	2600000000	R3	Glomerales	Glomus A	K58-16
22	15	JX296833	Cedrela montana49	2600000000	R2	Glomerales	Glomus A	K77-3
23	3	JX296837	Setaria sphacelata1	2700000000	R1	Glomerales	Glomus A	K49-3
23	3	JX296838	Tibouchina laxa2	2700000000	R1	Glomerales	Glomus A	K50-13
24	4	JX296857	Plant9	2800000000	F	Glomerales	Glomus A	K183-4
24	4	JX296842	Ageratina dendroides3	2800000000	P	Glomerales	Glomus A	K129-3
24	4	JX296851	Ageratina dendroides1	2800000000	R2	Glomerales	Glomus A	K100-3
24	4	JX296852	Plant2	2800000000	R2	Glomerales	Glomus A	K112-1
24	4	JX296858	Cedrela montana10	2800000000	R2	Glomerales	Glomus A	K126-10
24	4	JX296856	Tabebuia chrysantha25	2800000000	R2	Glomerales	Glomus A	K176-1
24	4	JX296844	Juglans neotropica3	2800000000	R2	Glomerales	Glomus A	K237-2
24	4	JX296859	Morella pubescens	2800000000	R2	Glomerales	Glomus A	K238-1
24	4	JX296847	Cedrela montana23	2800000000	R2	Glomerales	Glomus A	K28-1
24	4	JX296845	Cedrela montana25	2800000000	R2	Glomerales	Glomus A	K30-15
24	4	JX296849	Ageratina dendroides8	2800000000	R2	Glomerales	Glomus A	K93-1
24	4	JX296850	Plant14	2800000000	R2	Glomerales	Glomus A	K98-3
24	4	JX296840	Myrsine cf. andina2	2800000000	R2	Glomerales	Glomus A	K99-6
24	4	DQ336458	Juglans neotropica6	2800000000	R2	Glomerales	Glomus A	DQ336458
24	4	DQ336448	Cedrela montana57	2800000000	R2	Glomerales	Glomus A	DQ336448
24	4	JX296853	Ageratina dendroides2	2800000000	R3	Glomerales	Glomus A	K113-7
24	4	JX296846	Cedrela montana6	2800000000	R3	Glomerales	Glomus A	K121-14
24	4	JX296860	Cedrela montana7	2800000000	R3	Glomerales	Glomus A	K122-11
24	4	JX296855	Ageratina dendroides4	2800000000	R3	Glomerales	Glomus A	K139-2
24	4	JX296861	Tabebuia chrysantha30	2800000000	R3	Glomerales	Glomus A	K213-1
24	4	JX296841	Cedrela montana41	2800000000	R3	Glomerales	Glomus A	K58-4
24	4	JX296843	Cedrela montana44	2800000000	R3	Glomerales	Glomus A	K60-5
24	4	JX296848	Cedrela montana46	2800000000	R3	Glomerales	Glomus A	K73-3
24	4	JX296854	Brachyotum rotundifolium3	2800000000	R3	Glomerales	Glomus A	K84-7
24	4	JX296839	Brachyotum rotundifolium4	2800000000	R3	Glomerales	Glomus A	K92-1
24	4	EU152193	Tabebuia chrysantha38	2800000000	R3	Glomerales	Glomus A	EU152193
24	4	EU152194	Tabebuia chrysantha39	2800000000	R3	Glomerales	Glomus A	EU152194
25	4	DQ336488	Guarea pterorhachis	3000000000	F	Glomerales	Glomus A	DQ336488
26	4	JX296862	Cedrela montana10	3100000000	R2	Glomerales	Glomus A	K126-4
27	5	JX296870	Ageratina dendroides2	3200000000	R3	Glomerales	Glomus A	K113-4
27	5	JX296866	Cedrela montana6	3200000000	R3	Glomerales	Glomus A	K121-10
27	5	JX296865	Cedrela montana7	3200000000	R3	Glomerales	Glomus A	K122-15
27	5	JX296868	Cedrela montana10	3200000000	R2	Glomerales	Glomus A	K126-17
27	5	JX296864	Ageratina dendroides3	3200000000	P	Glomerales	Glomus A	K129-21
27	5	JX296875	Tabebuia chrysantha15	3200000000	R3	Glomerales	Glomus A	K15-2
27	5	JX296869	Cedrela montana13	3200000000	R3	Glomerales	Glomus A	K169-2
27	5	JX296874	Tabebuia chrysantha29	3200000000	R3	Glomerales	Glomus A	K212-8
27	5	JX296863	Melinis minutiflora	3200000000	R1	Glomerales	Glomus A	K34-1
27	5	JX296873	Cedrela montana41	3200000000	R3	Glomerales	Glomus A	K58-8
27	5	JX296872	Cedrela montana44	3200000000	R3	Glomerales	Glomus A	K60-15
27	5	JX296867	Cedrela montana47	3200000000	R3	Glomerales	Glomus A	K74-2
27	5	JX296871	Cedrela montana48	3200000000	R2	Glomerales	Glomus A	K76-2
27	5	JX296876	Ageratina dendroides9	3200000000	R2	Glomerales	Glomus A	K94-5
27	5	EU152185	Juglans neotropica4	3200000000	R3	Glomerales	Glomus A	EU152185
27	5	EU152188	Juglans neotropica8	3200000000	R1	Glomerales	Glomus A	EU152188
27	5	EU152180	Juglans neotropica10	3200000000	R3	Glomerales	Glomus A	EU152180
27	5	EU152147	Setaria sphacelata3	3200000000	R1	Glomerales	Glomus A	EU152147
28	5	JX296878	Tabebuia chrysantha8	3300000000	R1	Glomerales	Glomus A	K143-6
28	5	JX296877	Tibouchina laxa1	3300000000	R1	Glomerales	Glomus A	K36-8
28	5	EU152162	Heliocarpus americanus10	3300000000	R1	Glomerales	Glomus A	EU152162
29	6	JX296879	Cedrela montana48	3400000000	R2	Glomerales	Glomus A	K76-8
29	6	JX296880	Myrsine cf. andina2	3400000000	R2	Glomerales	Glomus A	K99-4
30	15	EU152135	Graffenrieda emarginata1	3600000000	F	Glomerales	Glomus A	EU152135
30	15	EU152153	Podocarpus oleifolius2	3600000000	F	Glomerales	Glomus A	EU152153
30	15	JX296881	Ageratina dendroides2	3600000000	R3	Glomerales	Glomus A	K113-2
30	15	DQ336459	Juglans neotropica6	3600000000	R2	Glomerales	Glomus A	DQ336459
31	8	JX296882	Tabebuia chrysantha14	3700000000	R3	Glomerales	Glomus A	K149-8
31	8	JX296883	Plant7	3700000000	F	Glomerales	Glomus A	K181-2
31	8	JX296884	Plant8	3700000000	F	Glomerales	Glomus A	K182-9
32	8	EU152174	Tabebuia chrysantha37	3800000000	R3	Glomerales	Glomus A	EU152174
33	8	EU447226	Alzatea verticilliata1	3900000000	F	Glomerales	Glomus A	EF447226
33	8	JX296886	Tabebuia chrysantha8	3900000000	R1	Glomerales	Glomus A	K143-5
33	8	JX296885	Cedrela16	3900000000	R1	Glomerales	Glomus A	K18-4
33	8	JX296887	Plant10	3900000000	F	Glomerales	Glomus A	K184-2
33	8	JX296888	Plant25	3900000000	F	Glomerales	Glomus A	K85-4
34	8	EU152134	Hyeronima-sp	4000000000	F	Glomerales	Glomus A	EU152134
34	8	EU152158	Prunus cf. opaca	4000000000	F	Glomerales	Glomus A	EU152158
34	8	JX296889	Myrsine cf. andina4	4000000000	R3	Glomerales	Glomus A	K138-2
35	8	JX296890	Plant7	4100000000	F	Glomerales	Glomus A	K181-8
35	8	JX296891	Plant8	4100000000	F	Glomerales	Glomus A	K182-1
36	8	EU152131	Guarea pterorhachis	4200000000	F	Glomerales	Glomus A	EU152131
37	8	DQ336477	Graffenrieda emarginata2	4300000000	F	Glomerales	Glomus A	DQ336477
38	7	JX296892	Cedrela montana3	4400000000	R3	Glomerales	Glomus A	K11-6
39	8	EU152150	Alzatea verticilliata2	4500000000	F	Glomerales	Glomus A	EU152150
39	8	DQ336499	Hyeronima moritziana	4500000000	F	Glomerales	Glomus A	DQ336499
39	8	DQ336474	Clusia elliptica	4500000000	F	Glomerales	Glomus A	DQ336474
39	8	DQ336479	Graffenrieda emarginata2	4500000000	F	Glomerales	Glomus A	DQ336479
39	8	DQ336480	Graffenrieda emarginata3	4500000000	F	Glomerales	Glomus A	DQ336480
39	8	JX296893	Plant6	4500000000	F	Glomerales	Glomus A	K174-3
39	8	JX296898	Plant7	4500000000	F	Glomerales	Glomus A	K181-9
39	8	JX296897	Plant1	4500000000	R2	Glomerales	Glomus A	K101-1
39	8	JX296899	Ageratina dendroides8	4500000000	R2	Glomerales	Glomus A	K93-6
39	8	JX296900	Myrsine cf. andina2	4500000000	R2	Glomerales	Glomus A	K99-2
39	8	JX296896	Cedrela montana7	4500000000	R3	Glomerales	Glomus A	K122-10
39	8	JX296895	Cedrela montana41	4500000000	R3	Glomerales	Glomus A	K58-11
39	8	JX296894	Cedrela montana47	4500000000	R3	Glomerales	Glomus A	K74-1
39	8	EU152177	Tabebuia chrysantha38	4500000000	R3	Glomerales	Glomus A	EU152177
39	8	EU152195	Tabebuia chrysantha39	4500000000	R3	Glomerales	Glomus A	EU152195
40	8	JX296906	Cedrela montana7	4600000000	R3	Glomerales	Glomus A	K122-12
40	8	JX296901	Tabebuia chrysantha19	4600000000	P	Glomerales	Glomus A	K154-2
40	8	JX296907	Cedrela montana13	4600000000	R3	Glomerales	Glomus A	K169-4
40	8	JX296902	Tabebuia chrysantha24	4600000000	R2	Glomerales	Glomus A	K175-1
40	8	JX296903	Cedrela montana23	4600000000	R2	Glomerales	Glomus A	K28-11
40	8	JX296905	Tibouchina laxa2	4600000000	R1	Glomerales	Glomus A	K50-12
40	8	JX296904	Cedrela montana42	4600000000	R3	Glomerales	Glomus A	K59-4
40	8	EU152166	Juglans neotropica9	4600000000	R1	Glomerales	Glomus A	EU152166
40	8	EU152164	Cedrela montana60	4600000000	R1	Glomerales	Glomus A	EU152164
40	8	DQ336453	Heliocarpus americanus9	4600000000	R2	Glomerales	Glomus A	DQ336453
41	8	EU152137	Heliocarpus americanus9	4700000000	R2	Glomerales	Glomus A	EU152137
42	8	JX296910	Cedrela montana6	4800000000	R3	Glomerales	Glomus A	K121-12
42	8	JX296908	Cedrela montana25	4800000000	R2	Glomerales	Glomus A	K30-8
42	8	JX296911	Cedrela montana41	4800000000	R3	Glomerales	Glomus A	K58-2
42	8	JX296909	Cedrela montana47	4800000000	R3	Glomerales	Glomus A	K74-4
43	8	JX296914	Plant4	4900000000	F	Glomerales	Glomus A	K172-11
43	8	JX296913	Plant6	4900000000	F	Glomerales	Glomus A	K174-1
43	8	JX296912	Cedrela montana42	4900000000	R3	Glomerales	Glomus A	K59-9
44	14	EU152155	Faramea uniflora	5000000000	F	Glomerales	Glomus A	EU152155
44	14	JX296917	Cedrela50	5000000000	F	Glomerales	Glomus A	K78-10
45	14	JX296918	Cedrela montana1	5100000000	F	Glomerales	Glomus A	K1-1
46	14	DQ336484	Guarea cf. kunthiana	5200000000	F	Glomerales	Glomus A	DQ336484
46	14	DQ336491	Guarea-sp	5200000000	F	Glomerales	Glomus A	DQ336491
47	14	DQ336490	Guarea-sp	5300000000	F	Glomerales	Glomus A	DQ336490
47	14	DQ336504	Hyeronima-sp	5300000000	F	Glomerales	Glomus A	DQ336504
47	14	EU152157	Miconia punctata	5300000000	F	Glomerales	Glomus A	EU152157
47	14	EU152156	Critoniopsis floribunda	5300000000	F	Glomerales	Glomus A	EU152156
47	14	JX296916	Plant21	5300000000	F	Glomerales	Glomus A	K37-13
47	14	JX296915	Plant22	5300000000	F	Glomerales	Glomus A	K38-11
48	14	DQ336487	Guarea cf. kunthiana	5400000000	F	Glomerales	Glomus A	DQ336487
48	14	DQ336523	Vismia tomentosa	5400000000	F	Glomerales	Glomus A	DQ336523
49	14	JX296919	Tabebuia chrysantha16	5500000000	F	Glomerales	Glomus A	K151-5
50	14	JX296927	Tabebuia chrysantha5	5600000000	R1	Glomerales	Glomus A	K120-6
50	14	JX296921	Tabebuia chrysantha8	5600000000	R1	Glomerales	Glomus A	K143-2
50	14	JX296922	Cedrela16	5600000000	R1	Glomerales	Glomus A	K18-3
50	14	JX296920	Setaria sphacelata2	5600000000	R1	Glomerales	Glomus A	K51-2
50	14	EU152139	Juglans neotropica5	5600000000	R2	Glomerales	Glomus A	EU152139
50	14	EU152171	Tabebuia chrysantha36	5600000000	R1	Glomerales	Glomus A	EU152171
51	14	JX296928	Tabebuia chrysantha4	5700000000	R1	Glomerales	Glomus A	K119-8
51	14	JX296929	Plant20	5700000000	F	Glomerales	Glomus A	K128-11
51	14	JX296925	Tabebuia chrysantha12	5700000000	R3	Glomerales	Glomus A	K147-6
51	14	JX296926	Tabebuia chrysantha23	5700000000	F	Glomerales	Glomus A	K162-1
51	14	JX296923	Cedrela montana20	5700000000	F	Glomerales	Glomus A	K23-6
51	14	JX296924	Cedrela21	5700000000	F	Glomerales	Glomus A	K24-15
52	14	EU152161	Heliocarpus americanus10	5800000000	R1	Glomerales	Glomus A	EU152161
53	14	JX296930	Tabebuia chrysantha25	5900000000	R2	Glomerales	Glomus A	K176-2
53	14	JX296935	Juglans neotropica1	5900000000	R1	Glomerales	Glomus A	K191-1
53	14	JX296932	Cedrela montana25	5900000000	R2	Glomerales	Glomus A	K30-14
53	14	JX296933	Setaria sphacelata1	5900000000	R1	Glomerales	Glomus A	K49-4
53	14	JX296931	Cedrela montana36	5900000000	R1	Glomerales	Glomus A	K5-2
53	14	JX296934	Cedrela montana43	5900000000	R1	Glomerales	Glomus A	K6-10
53	14	JX296936	Ageratina dendroides6	5900000000	R3	Glomerales	Glomus A	K83-1
53	14	EU152175	Heliocarpus americanus7	5900000000	R3	Glomerales	Glomus A	EU152175
53	14	EU152189	Juglans neotropica8	5900000000	R1	Glomerales	Glomus A	EU152189
53	14	EU152181	Juglans neotropica11	5900000000	R3	Glomerales	Glomus A	EU152181
53	14	EU152167	Heliocarpus americanus10	5900000000	R1	Glomerales	Glomus A	EU152167
54	14	JX296937	Cedrela montana44	6000000000	R3	Glomerales	Glomus A	K60-4
55	14	JX296938	Cedrela17	6100000000	R1	Glomerales	Glomus A	K19-4
56	9	DQ336500	Hyeronima moritziana	6200000000	F	Glomerales	Glomus A	DQ336500
56	9	DQ336478	Graffenrieda emarginata2	6200000000	F	Glomerales	Glomus A	DQ336478
56	9	DQ33481	Graffenrieda emarginata3	6200000000	F	Glomerales	Glomus A	DQ336481
56	9	JX296939	Plant6	6200000000	F	Glomerales	Glomus A	K174-6
57	10	JX296941	Setaria sphacelata1	6300000000	R1	Glomerales	Glomus A	K49-6
57	10	JX296940	Cedrela montana43	6300000000	R1	Glomerales	Glomus A	K6-6
58	11	JX296942	Cedrela montana42	6400000000	R3	Glomerales	Glomus A	K59-11
59	12	DQ336508	Inga acreana3	6500000000	F	Glomerales	Glomus A	DQ336508
59	12	DQ336514	Nectandra laevis6	6500000000	F	Glomerales	Glomus A	DQ336514
60	12	JX296959	Plant15	6600000000	F	Glomerales	Glomus A	K106-2
60	12	JX296958	Plant22	6600000000	F	Glomerales	Glomus A	K38-13
60	12	JX296960	Cedrela montana53	6600000000	F	Glomerales	Glomus A	K81-19
61	12	DQ336513	Nectandra laevis6	6700000000	F	Glomerales	Glomus A	DQ336513
61	12	DQ336524	Vismia tomentosa	6700000000	F	Glomerales	Glomus A	DQ336524
61	12	JX296943	Cedrela montana1	6700000000	F	Glomerales	Glomus A	K1-12
61	12	JX296954	Plant15	6700000000	F	Glomerales	Glomus A	K106-4
61	12	JX296945	Cedrela montana5	6700000000	F	Glomerales	Glomus A	K12-3
61	12	JX296951	Plant19	6700000000	F	Glomerales	Glomus A	K127-15
61	12	JX296952	Tabebuia chrysantha17	6700000000	F	Glomerales	Glomus A	K152-2
61	12	JX296950	Tabebuia chrysantha18	6700000000	F	Glomerales	Glomus A	K153-5
61	12	JX296948	Tabebuia chrysantha26	6700000000	F	Glomerales	Glomus A	K187-2
61	12	JX296947	Cedrela22	6700000000	F	Glomerales	Glomus A	K25-5
61	12	JX296953	Cedrela27	6700000000	F	Glomerales	Glomus A	K32-10
61	12	JX296944	Melinis minutiflora	6700000000	R1	Glomerales	Glomus A	K34-4
61	12	JX296946	Plant21	6700000000	F	Glomerales	Glomus A	K37-10
61	12	JX296957	Cedrela montana29	6700000000	R1	Glomerales	Glomus A	K4-5
61	12	JX296956	Cedrela montana38	6700000000	P	Glomerales	Glomus A	K55-1
61	12	JX296955	Cedrela montana52	6700000000	F	Glomerales	Glomus A	K80-6
61	12	JX296949	Ageratina dendroides7	6700000000	P	Glomerales	Glomus A	K91-8
61	12	EU152165	Tabebuia chrysantha35	6700000000	R1	Glomerales	Glomus A	EU152165
61	12	EU152192	Tabebuia chrysantha37	6700000000	R3	Glomerales	Glomus A	EU152192
62	12	JX296963	Tabebuia chrysantha3	6800000000	R2	Glomerales	Glomus A	K118-4
62	12	JX296964	Tabebuia chrysantha4	6800000000	R1	Glomerales	Glomus A	K119-6
62	12	JX296962	Tabebuia chrysantha14	6800000000	R3	Glomerales	Glomus A	K149-2
62	12	JX296961	Plant26	6800000000	F	Glomerales	Glomus A	K95-4
63	12	DQ336485	Guarea cf. kunthiana	6900000000	F	Glomerales	Glomus A	DQ336485
63	12	DQ336507	Inga acreana2	6900000000	F	Glomerales	Glomus A	DQ336507
63	12	JX296969	Nectandra membranacea1	6900000000	F	Glomerales	Glomus A	K185-3
63	12	JX296968	Cedrela montana20	6900000000	F	Glomerales	Glomus A	K23-4
63	12	JX296966	Cedrela27	6900000000	F	Glomerales	Glomus A	K32-11
63	12	JX296965	Cedrela33	6900000000	F	Glomerales	Glomus A	K43-8
63	12	JX296967	Plant24	6900000000	F	Glomerales	Glomus A	K53-7
64	12	JX296972	Cedrela14	7000000000	F	Glomerales	Glomus A	K17-8
64	12	JX296971	Cedrela22	7000000000	F	Glomerales	Glomus A	K25-4
64	12	JX296970	Cedrela montana28	7000000000	F	Glomerales	Glomus A	K33-7
65	12	DQ336511	Nectandra laevis6	7200000000	F	Glomerales	Glomus A	DQ336511
66	12	DQ336505	Inga acreana1	7300000000	F	Glomerales	Glomus A	DQ336505
66	12	JX296974	Cedrela montana1	7300000000	F	Glomerales	Glomus A	K1-3
66	12	JX296983	Plant16	7300000000	F	Glomerales	Glomus A	K107-5
66	12	JX296980	Plant19	7300000000	F	Glomerales	Glomus A	K127-12
66	12	JX296986	Tabebuia chrysantha16	7300000000	F	Glomerales	Glomus A	K151-3
66	12	JX297007	Tabebuia chrysantha17	7300000000	F	Glomerales	Glomus A	K152-1
66	12	JX296995	Tabebuia chrysantha18	7300000000	F	Glomerales	Glomus A	K153-6
66	12	JX296975	Plant7	7300000000	F	Glomerales	Glomus A	K181-5
66	12	JX296978	Nectandra membranacea3	7300000000	F	Glomerales	Glomus A	K189-3
66	12	JX296982	Plant28	7300000000	F	Glomerales	Glomus A	K39-11
66	12	JX297001	Cedrela50	7300000000	F	Glomerales	Glomus A	K78-11
66	12	JX296985	Cedrela51	7300000000	F	Glomerales	Glomus A	K79-9
66	12	JX296984	Cedrela montana53	7300000000	F	Glomerales	Glomus A	K81-22
66	12	JX296996	Cedrela montana11	7300000000	P	Glomerales	Glomus A	K134-2
66	12	JX296987	Tabebuia chrysantha20	7300000000	P	Glomerales	Glomus A	K155-2
66	12	JX296990	Tabebuia chrysantha21	7300000000	P	Glomerales	Glomus A	K156-1
66	12	JX296981	Cedrela montana38	7300000000	P	Glomerales	Glomus A	K55-7
66	12	JX296988	Tabebuia chrysantha4	7300000000	R1	Glomerales	Glomus A	K119-2
66	12	JX297006	Tabebuia chrysantha8	7300000000	R1	Glomerales	Glomus A	K143-1
66	12	JX296976	Cedrela montana45	7300000000	R1	Glomerales	Glomus A	K7-5
66	12	JX296992	Tabebuia chrysantha1	7300000000	R2	Glomerales	Glomus A	K116-3
66	12	JX297004	Tabebuia chrysantha2	7300000000	R2	Glomerales	Glomus A	K117-1
66	12	JX296993	Tabebuia chrysantha3	7300000000	R2	Glomerales	Glomus A	K118-1
66	12	JX297005	Heliocarpus americanus6	7300000000	R2	Glomerales	Glomus A	K239-1
66	12	JX296973	Cedrela montana25	7300000000	R2	Glomerales	Glomus A	K30-7
66	12	JX297002	Cedrela montana31	7300000000	R2	Glomerales	Glomus A	K41-14
66	12	JX297003	Cedrela montana49	7300000000	R2	Glomerales	Glomus A	K77-1
66	12	JX297000	Ageratina dendroides8	7300000000	R2	Glomerales	Glomus A	K93-4
66	12	JX296977	Ageratina dendroides9	7300000000	R2	Glomerales	Glomus A	K94-11
66	12	JX296979	Plant14	7300000000	R2	Glomerales	Glomus A	K98-2
66	12	EU152187	Tabebuia chrysantha32	7300000000	R2	Glomerales	Glomus A	EU152187
66	12	DQ336462	Setaria sphacelata4	7300000000	R2	Glomerales	Glomus A	DQ336462
66	12	DQ336449	Cedrela montana57	7300000000	R2	Glomerales	Glomus A	DQ336449
66	12	DQ336451	Heliocarpus americanus8	7300000000	R2	Glomerales	Glomus A	DQ336451
66	12	JX296998	Tabebuia chrysantha9	7300000000	R3	Glomerales	Glomus A	K144-2
66	12	JX296997	Tabebuia chrysantha10	7300000000	R3	Glomerales	Glomus A	K145-1
66	12	JX296991	Tabebuia chrysantha11	7300000000	R3	Glomerales	Glomus A	K146-7
66	12	JX296989	Tabebuia chrysantha12	7300000000	R3	Glomerales	Glomus A	K147-3
66	12	JX296994	Tabebuia chrysantha13	7300000000	R3	Glomerales	Glomus A	K148-7
66	12	JX296999	Tabebuia chrysantha14	7300000000	R3	Glomerales	Glomus A	K149-6
66	12	EU152196	Juglans neotropica12	7300000000	R3	Glomerales	Glomus A	EU152196
66	12	EU152182	Tabebuia chrysantha39	7300000000	R3	Glomerales	Glomus A	EU152182
66	12	EU152183	Cedrela montana58	7300000000	R3	Glomerales	Glomus A	EU152183
67	12	EU152133	Guarea cf. kunthiana	7400000000	F	Glomerales	Glomus A	EU152133
67	12	EU152138	Inga acreana2	7400000000	F	Glomerales	Glomus A	EU152138
68	13	EU152132	Guarea-sp	7600000000	F	Glomerales	Glomus A	EU152132
69	13	JX297009	Plant20	7700000000	F	Glomerales	Glomus A	K128-12
69	13	JX297010	Cedrela14	7700000000	F	Glomerales	Glomus A	K17-7
69	13	JX297008	Cedrela50	7700000000	F	Glomerales	Glomus A	K78-1
70	13	JX297012	Plant20	7900000000	F	Glomerales	Glomus A	K128-7
70	13	JX297011	Plant27	7900000000	F	Glomerales	Glomus A	K96-2
71	13	JX297013	Cedrela51	8000000000	F	Glomerales	Glomus A	K79-3
72	14	JX297014	Tabebuia chrysantha5	8100000000	R1	Glomerales	Glomus A	K120-4
73	15	DQ336475	Graffenrieda emarginata1	8200000000	F	Glomerales	Glomus A	DQ336475
73	15	DQ336494	Heliocarpus americanus11	8200000000	F	Glomerales	Glomus A	DQ336494
73	15	DQ336509	Inga acreana4	8200000000	F	Glomerales	Glomus A	DQ336509
73	15	DQ336469	Clethra revoluta	8200000000	F	Glomerales	Glomus A	DQ336469
74	16	EU152142	Juglans neotropica7	8300000000	R3	Glomerales	Glomus A	EU152142
75	17	JX297015	Tabebuia chrysantha26	8400000000	F	Glomerales	Glomus A	K187-5
75	17	EU152173	Tabebuia chrysantha37	8400000000	R3	Glomerales	Glomus A	EU152173
76	17	JX297017	Plant20	8500000000	F	Glomerales	Glomus A	K128-10
76	17	JX297016	Cedrela14	8500000000	F	Glomerales	Glomus A	K17-6
77	18	JX297018	Cedrela montana20	8600000000	F	Glomerales	Glomus A	K23-2
78	19	JX297019	Cedrela50	8700000000	F	Glomerales	Glomus A	K78-4
79	22	JX297021	Cedrela50	9000000000	F	Diversisporales	Acaulosporaceae	K78-5
80	22	JX297039	Myrsine cf. andina1	9100000000	R3	Diversisporales	Acaulosporaceae	K104-1
81	22	JX297041	Tabebuia chrysantha6	9200000000	R1	Diversisporales	Acaulosporaceae	K13-5
82	22	JX297042	Cedrela montana39	9300000000	P	Diversisporales	Acaulosporaceae	K56-15
83	22	JX297043	Heliocarpus americanus4	9400000000	P	Diversisporales	Acaulosporaceae	K226-5
84	22	AY394664	Graffenrieda emarginata2	9500000000	F	Diversisporales	Acaulosporaceae	AY394664
84	22	JX297044	Nectandra membranacea1	9500000000	F	Diversisporales	Acaulosporaceae	K185-5
84	22	JX297027	Cedrela21	9500000000	F	Diversisporales	Acaulosporaceae	K24-4
84	22	JX297032	Plant28	9500000000	F	Diversisporales	Acaulosporaceae	K39-2
84	22	JX297028	Cedrela montana35	9500000000	F	Diversisporales	Acaulosporaceae	K45-1
84	22	JX297030	Cedrela montana9	9500000000	P	Diversisporales	Acaulosporaceae	K125-1
84	22	JX297033	Ageratina dendroides3	9500000000	P	Diversisporales	Acaulosporaceae	K129-1
84	22	JX297029	Tabebuia chrysantha21	9500000000	P	Diversisporales	Acaulosporaceae	K156-16
84	22	JX297031	Piptocoma discolor2	9500000000	P	Diversisporales	Acaulosporaceae	K197-8
84	22	JX297036	Cedrela montana38	9500000000	P	Diversisporales	Acaulosporaceae	K55-16
84	22	JX297037	Plant13	9500000000	P	Diversisporales	Acaulosporaceae	K88-2
84	22	JX297034	Ageratina dendroides7	9500000000	P	Diversisporales	Acaulosporaceae	K91-12
84	22	JX297040	Tabebuia chrysantha7	9500000000	R1	Diversisporales	Acaulosporaceae	K14-6
84	22	JX297035	Myrsine cf. andina3	9500000000	R3	Diversisporales	Acaulosporaceae	K131-4
84	22	JX297038	Myrsine cf. andina4	9500000000	R3	Diversisporales	Acaulosporaceae	K138-5
85	22	JX297045	Cedrela50	9700000000	F	Diversisporales	Acaulosporaceae	K78-7
86	22	JX297046	Cedrela montana52	9800000000	F	Diversisporales	Acaulosporaceae	K80-3
87	20	JX297047	Cedrela montana39	9900000000	P	Diversisporales	Acaulosporaceae	K56-8
88	23	JX297048	Cedrela26	10000000000	F	Diversisporales	Acaulosporaceae	K31-11
89	23	JX297057	Plant27	10200000000	F	Diversisporales	Acaulosporaceae	K96-4
90	23	JX297056	Plant17	10300000000	F	Diversisporales	Acaulosporaceae	K109-8
90	23	JX297055	Tabebuia chrysantha16	10300000000	F	Diversisporales	Acaulosporaceae	K151-2
90	23	JX297058	Tabebuia chrysantha17	10300000000	F	Diversisporales	Acaulosporaceae	K152-3
90	23	JX297053	Tabebuia chrysantha18	10300000000	F	Diversisporales	Acaulosporaceae	K153-10
90	23	JX297054	Cedrela21	10300000000	F	Diversisporales	Acaulosporaceae	K24-13
90	23	JX297052	Plant28	10300000000	F	Diversisporales	Acaulosporaceae	K39-1
90	23	JX297051	Cedrela montana53	10300000000	F	Diversisporales	Acaulosporaceae	K81-1
91	23	JX297059	Plant10	10400000000	F	Diversisporales	Acaulosporaceae	K184-15
91	23	JX297049	Cedrela montana35	10400000000	F	Diversisporales	Acaulosporaceae	K45-2
91	23	JX297050	Ageratina dendroides9	10400000000	R2	Diversisporales	Acaulosporaceae	K94-7
92	21	JX297060	Cedrela montana2	10500000000	R3	Diversisporales	Acaulosporaceae	K10-9
92	21	JX297062	Cedrela montana8	10500000000	R3	Diversisporales	Acaulosporaceae	K124-9
92	21	JX297061	Plant4	10500000000	F	Diversisporales	Acaulosporaceae	K172-14
93	21	JX297063	Cedrela montana4	10600000000	R3	Diversisporales	Acaulosporaceae	K111-1
93	21	JX297064	Tabebuia chrysantha30	10600000000	R3	Diversisporales	Acaulosporaceae	K213-2
94	21	JX297065	Myrsine cf. andina3	10700000000	R3	Diversisporales	Acaulosporaceae	K131-5
94	21	JX297067	Ageratina dendroides4	10700000000	R3	Diversisporales	Acaulosporaceae	K139-4
94	21	JX297066	Clusia sp.	10700000000	F	Diversisporales	Acaulosporaceae	K26-4
95	21	JX297066	Ageratina dendroides1	10800000000	R2	Diversisporales	Acaulosporaceae	K100-7
95	21	JX297069	Cedrela montana4	10800000000	R3	Diversisporales	Acaulosporaceae	K111-2
95	21	JX297071	Cedrela montana7	10800000000	R3	Diversisporales	Acaulosporaceae	K122-17
95	21	JX297070	Melinis minutiflora	10800000000	R1	Diversisporales	Acaulosporaceae	K34-13
96	22	JX297072	Plant19	10900000000	F	Diversisporales	Acaulosporaceae	K127-1
96	22	JX297025	Tabebuia chrysantha17	10900000000	F	Diversisporales	Acaulosporaceae	K152-6
96	22	JX297026	Tabebuia chrysantha19	10900000000	P	Diversisporales	Acaulosporaceae	K154-1
96	22	JX297020	Cedrela21	10900000000	F	Diversisporales	Acaulosporaceae	K24-1
96	22	JX297022	Cedrela27	10900000000	F	Diversisporales	Acaulosporaceae	K32-5
96	22	JX297024	Plant22	10900000000	F	Diversisporales	Acaulosporaceae	K38-14
96	22	JX297023	Plant25	10900000000	F	Diversisporales	Acaulosporaceae	K85-1
97	23	JX297073	Cedrela montana53	11000000000	F	Diversisporales	Acaulosporaceae	K81-4
98	24	JX297074	Cedrela montana34	11100000000	R1	Diversisporales	Diversisporaceae	K44-6
99	24	JX297075	Cedrela33	11200000000	F	Diversisporales	Diversisporaceae	K43-10
100	25	JX297079	Nectandra membranacea5	11300000000	F	Glomerales	GlomusB	K192-1
100	25	JX297076	Cedrela montana18	11300000000	R1	Glomerales	GlomusB	K2-2
100	25	JX297081	Cedrela montana20	11300000000	F	Glomerales	GlomusB	K23-9
100	25	JX297077	Plant21	11300000000	F	Glomerales	GlomusB	K37-16
100	25	JX297080	Cedrela montana53	11300000000	F	Glomerales	GlomusB	K81-2
100	25	JX297078	Myrsine cf. andina2	11300000000	R2	Glomerales	GlomusB	K99-3
101	26	JX297082	Cedrela22	11500000000	F	Glomerales	GlomusB	K25-9
102	28	JX297086	Cedrela montana9	11600000000	P	Diversisporales	Gigasporaceae	K125-7
102	28	JX297083	Cedrela24	11600000000	F	Diversisporales	Gigasporaceae	K29-4
102	28	JX297085	Tibouchina laxa2	11600000000	R1	Diversisporales	Gigasporaceae	K50-1
102	28	JX297084	Plant23	11600000000	R1	Diversisporales	Gigasporaceae	K52-3
103	28	JX297087	Ageratina dendroides7	11700000000	P	Diversisporales	Gigasporaceae	K91-9
104	27	JX297088	Cedrela montana19	11800000000	F	Diversisporales	Gigasporaceae	K22-1
105	28	JX297089	Ageratina dendroides1	12000000000	R2	Diversisporales	Gigasporaceae	K100-5
105	28	JX297090	Plant4	12000000000	F	Diversisporales	Gigasporaceae	K172-12
106	28	JX297091	Plant17	12100000000	F	Diversisporales	Gigasporaceae	K109-3
107	30	JX297093	Plant17	12200000000	F	Archaeosporales		K109-16
107	30	JX297100	Plant10	12200000000	F	Archaeosporales		K184-5
107	30	JX297095	Nectandra membranacea1	12200000000	F	Archaeosporales		K185-1
107	30	JX297092	Cedrela27	12200000000	F	Archaeosporales		K32-6
107	30	JX297094	Ageratina dendroides7	12200000000	P	Archaeosporales		K91-5
108	30	JX297097	Juglans neotropica2	12300000000	R1	Archaeosporales		K194-1
108	30	JX297098	Cedrela27	12300000000	F	Archaeosporales		K32-13
108	30	JX297096	Cedrela montana39	12300000000	P	Archaeosporales		K56-1
109	31	JX297099	Tabebuia chrysantha13	12400000000	R3	Archaeosporales		K148-2
110	29	JX297101	Plant12	12600000000	R3	Archaeosporales		K82-1
111	31	JX297102	Cedrela50	12700000000	F	Archaeosporales		K78-15
112	30	JX297106	Nectandra membranacea1	12800000000	F	Archaeosporales		K185-12
112	30	JX297107	Piptocoma discolor2	12800000000	P	Archaeosporales		K197-1
112	30	JX297103	Cedrela montana19	12800000000	F	Archaeosporales		K22-5
112	30	JX297104	Cedrela montana20	12800000000	F	Archaeosporales		K23-11
112	30	JX297108	Cedrela21	12800000000	F	Archaeosporales		K24-9
112	30	JX297105	Cedrela33	12800000000	F	Archaeosporales		K43-12
113	30	JX297109	Tabebuia chrysantha27	12900000000	F	Archaeosporales		K188-2
114	30	JX297111	Cedrela50	13000000000	F	Archaeosporales		K78-13
114	30	JX297111	Cedrela montana52	13000000000	F	Archaeosporales		K80-2
115	31	JX297112	Cedrela50	13100000000	F	Archaeosporales		K78-6
116	32	JX297117	Plant17	13300000000	F	Archaeosporales		K109-11
116	32	JX297118	Tabebuia chrysantha26	13300000000	F	Archaeosporales		K187-7
116	32	JX297115	Heliocarpus americanus3	13300000000	R2	Archaeosporales		K224-1
116	32	JX297113	Cedrela21	13300000000	F	Archaeosporales		K24-6
116	32	JX297114	Plant21	13300000000	F	Archaeosporales		K37-12
116	32	JX297116	Cedrela51	13300000000	F	Archaeosporales		K79-5
117	33	JX297119	Cedrela montana8	13400000000	R3	Archaeosporales		K124-3
118	34	JX297121	Plant17	13500000000	F	Archaeosporales		K109-4
118	34	JX297120	Cedrela51	13500000000	F	Archaeosporales		K79-2
119	35	JX297122	Plant20	13700000000	F	Archaeosporales		K128-15
120	36	JX297123	Plant10	13800000000	F	Archaeosporales		K184-7
121	37	JX297124	Tabebuia chrysantha26	13900000000	F	Archaeosporales		K187-3
121	37	JX297125	Tabebuia chrysantha31	13900000000	F	Archaeosporales		K218-3
