# Supplementary material for: Reforestation Sites Show Similar and Nested AMF Communities to an Adjacent Pristine Forest in a Tropical Mountain Area of South Ecuador
Source: PLoS One. 2013 May 6;8(5):e63524. doi: 10.1371/journal.pone.0063524 (PMC3646028; doi:10.1371/journal.pone.0063524)
Supplement: Table S2 — OTU richness estimation for the following data sets: all samples combined, pristine forest only, reforestation plots only, Cedrela only and Tabebuia only. (XLS) [file pone.0063524.s005.xls]

## Sheet: Tabelle1
	Sobs	Chao2 (Mean)	Jackknife2 (Mean)
Forest+Reforestation 99%	121	195	203
Forest 99%	81	133	137
Reforestation 99%	73	127	130
Cedrela 99%	74	151	134
Tabebuia 99%	38	59	65
Forest+Reforestation 97%	38	50	56
Forest 97%	28	48	44
Reforestation 97%	28	36	37
Cedrela 97%	30	58	50
Tabebuia 97%	16	22	23
