# Supplementary material for: Reforestation Sites Show Similar and Nested AMF Communities to an Adjacent Pristine Forest in a Tropical Mountain Area of South Ecuador
Source: PLoS One. 2013 May 6;8(5):e63524. doi: 10.1371/journal.pone.0063524 (PMC3646028; doi:10.1371/journal.pone.0063524)
Supplement: Table S3 — AMF OTU composition for individual Cedrela seedlings. (XLS) [file pone.0063524.s006.xls]

## Sheet: Tabelle1
No of Cedrela individual	Site	OTUs 97% similarity cutoff	OTUs 99% similarity cutoff
Cedrela01	Fp	4,12	2,45,61,66
Cedrela02	R3	15,21	13,22,92
Cedrela03	R3	7,15	13,22,38
Cedrela04	R3	21	93,95
Cedrela05	Fp	4,12	2,61
Cedrela06	R3	4,5,8	24,27,42
Cedrela07	R3	4,5,8,15,21	13,15,24,27,39,40,95
Cedrela08	R3	15,21,33	13,22,92,117
Cedrela09	P	2,4,22,28	2,17,20,84,102
Cedrela10	R2	4,5	2,24,26,27
Cedrela11	P	12,15	22,66
Cedrela12	R2	4	2
Cedrela13	R3	5,8,15	15,27,40
Cedrela14	F	12,13,17	64,69,76
Cedrela15	R1	4	2,5
Cedrela16	R1	4,8,14	2,33,50
Cedrela17	R1	4,14	2,55
Cedrela18	R1	4,25	2,5,100
Cedrela19	Fp	2,4,27,30	2,3,18,19,104,112
Cedrela20	Fp	2,12,14,18,25,30	2,17,19,51,63,77,100,112
Cedrela21	Fn	4,14,22,23,30,32	2,3,51,84,90,96,112,116
Cedrela22	Fn	4,12,26	2,61,64,101
Cedrela23	R2	4,8	2,24,40
Cedrela24	F	4,28	2,102
Cedrela25	R2	4,8,12,14,15	2,22,24,42,53,66
Cedrela26	Fn	4,23	2,88
Cedrela27	Fn	4,12,22,30	2,61,63,96,107,108
Cedrela28	Fp	4,12	4,64
Cedrela29	R1	4,12	2,5,61
Cedrela30	R2	4	2
Cedrela31	R2	4,12	2,66
Cedrela32	R2	4	2
Cedrela33	Fn	12,24,30	63,99,112
Cedrela34	R1	2,4,24	2,5,20,98
Cedrela35	Fp	4,22,23	5,84,91
Cedrela36	R1	4,14	2,5,53
Cedrela37	P	4	2
Cedrela38	P	4,12,22	2,61,66,84
Cedrela39	P	2,20,22,30	19,82,87,108
Cedrela40	P	2	17,19
Cedrela41	R3	4,5,8,15	22,24,27,39,42
Cedrela42	R3	4,8,11,15	2,13,40,43,58
Cedrela43	R1	4,10,14	2,53,57
Cedrela44	R3	4,5,14	24,27,54
Cedrela45	R1	4,12	2,5,66
Cedrela46	R3	4	24
Cedrela47	R3	5,8	27,39,42
Cedrela48	R2	5,6	27,29
Cedrela49	R2	12,15	21,22,66
Cedrela50	Fn	4,12,13,14,19,22,30,31	2,44,66,69,78,79,85,111,114,115
Cedrela51	Fn	12,13,32,34	66,71,116,118
Cedrela52	Fp	12,22,30	61,86,114
Cedrela53	Fp	4,12,23,25	2,4,5,60,66,90,97,100
Cedrela54	R1	4,15	2,5,15
Cedrela55	R1	0,4,15	6,7,11,DQ336444,445,446
Cedrela56	R1	4	5
Cedrela57	R2	4,12	24,66
Cedrela58	R3	12	66
Cedrela59	R1	4,15	1,5,15
Cedrela60	R1	8	40
Cedrela61	F	4	2
