# Supplementary material for: Reforestation Sites Show Similar and Nested AMF Communities to an Adjacent Pristine Forest in a Tropical Mountain Area of South Ecuador
Source: PLoS One. 2013 May 6;8(5):e63524. doi: 10.1371/journal.pone.0063524 (PMC3646028; doi:10.1371/journal.pone.0063524)
Supplement: Table S4 — AMF OTU composition for individual Tabebuia seedlings. (XLS) [file pone.0063524.s007.xls]

## Sheet: Tabelle1
No of Tabebuia individual	Site	OTUs 97% similarity cutoff	OTUs 99% similarity cutoff
Tabebuia1	R2	12	66
Tabebuia2	R2	2,15	19,66
Tabebuia3	R2	12	22,66
Tabebuia4	R1	12,14	51,62,66
Tabebuia5	R1	4,14	8,50,72
Tabebuia6	R1	4,22	1,5,81
Tabebuia7	R1	15,22	15,84
Tabebuia8	R1	5,8,12,14	28,33,50,66
Tabebuia9	R3	12,15	14,66
Tabebuia10	R3	12	66
Tabebuia11	R3	12	66
Tabebuia12	R3	12,14	51,66
Tabebuia13	R3	2,12,31	19,66,109
Tabebuia14	R3	8,12	31,62,66
Tabebuia15	R3	5	27
Tabebuia16	Fp	12,14	49,66,90
Tabebuia17	Fp	2,12,22,23	17,61,66,90,96
Tabebuia18	Fp	12,23	61,66,90
Tabebuia19	P	8,15,22	22,40,96
Tabebuia20	P	12,15	22,66
Tabebuia21	P	12,22	84,66
Tabebuia22	Fn	15	22
Tabebuia23	Fn	14,15	22,51
Tabebuia24	R2	8	40
Tabebuia25	R2	4	24,53
Tabebuia26	Fp	12,17,32,37	61,75,116,121
Tabebuia27	Fp	2,15,30	19,22,113
Tabebuia28	R3	15	22
Tabebuia29	R3	5,15	22,27
Tabebuia30	R3	4,15,21	22,24,93
Tabebuia31	Fn	37	121
Tabebuia32	R2	12,15	9,66
Tabebuia33	R2	0	7
Tabebuia34	R3	15	15
Tabebuia35	R1	4,12	5,61
Tabebuia36	R1	4,14	5,50
Tabebuia37	R3	0,8,12,17	7,32,61,75
Tabebuia38	R3	4,8	24,39
Tabebuia39	R3	4,8,12,15	13,15,24,39,66
