# Supplementary material for: Reforestation Sites Show Similar and Nested AMF Communities to an Adjacent Pristine Forest in a Tropical Mountain Area of South Ecuador
Source: PLoS One. 2013 May 6;8(5):e63524. doi: 10.1371/journal.pone.0063524 (PMC3646028; doi:10.1371/journal.pone.0063524)
Supplement: Table S5 — Detailed information of module composition. (XLS) [file pone.0063524.s008.xls]

## Sheet: Modules_all_Individuals
Module ID	no. nodes in module	total no. links in module	no. within-links in module	no. among-links in module
1	26	52	28	24	List of nodes in module:	58	105	92	48	Vismia	Cedrela42	Baum4	Cedrela2	43	Cedrela8	117	Podocarpus3	Heliocarpus6	Baum12	110	Prunus	13	Brachyotum1	Heliocarpus2	Baum13	Podocarpus1	Asteraceae	Ageratina9	Brachyotum2	Baum1	Piptocoma1
2	23	47	23	24	List of nodes in module:	113	18	Guarea_k	Myrsine3	94	Tabebuia27	Hyeronima_a	Ageratina4	21	Cedrela49	Clusia2	38	Cedrela3	22	Tabebuia19	Tabebuia29	Baum3	Tabebuia23	Tabebuia20	Tabebuia28	Wurzeln5	Cedrela11	Tabebuia22
3	46	96	57	39	List of nodes in module:	60	Guarea_p	36	3	Cedrela53	Cedrela21	49	64	Cedrela22	101	Prumnopytis	25	4	Cedrela28	Tabebuia16	90	97	Wurzeln9	96	Tabebuia17	Wurzeln6	Tabebuia18	Wurzeln1	106	Wurzeln4	118	61	Cedrela5	Tabebuia37	32	65	Nectandra6	Cedrela1	45	59	Tabebuia35	Inga3	75	Tabebuia26	121	Tabebuia31	Cedrela51	71	116
4	23	30	23	7	List of nodes in module:	12	89	Campnosperma	76	Wurzeln15	16	Baum5	70	Wurzeln7	Cedrela14	119	69	86	Cedrela52	114	Faramea	44	Cedrela50	85	78	79	115	111
5	29	66	34	32	List of nodes in module:	84	Tabebuia7	Guarea_sp	Miconia	Tabebuia21	47	Cedrela38	68	Ageratina7	103	Critoniopsis	46	Myrsine4	Hyeronima_sp	34	Piptocoma2	108	Cedrela27	Nectandra1	107	112	Cedrela33	99	Juglans2	67	Inga2	Wurzeln12	Guarea_c_k	63
6	28	68	32	36	List of nodes in module:	Tabebuia9	Tabebuia32	9	66	Nectandra3	Baum14	Cedrela31	Juglans12	Tabebuia11	Tabebuia1	14	Wurzeln2	Cedrela58	Inga1	Wurzeln16	Tabebuia10	Cedrela57	51	35	Baum8	Tabebuia12	62	Wurzeln14	Tabebuia3	Baum7	Tabebuia4	31	Tabebuia14
7	14	23	14	9	List of nodes in module:	33	Alzatea	Wurzeln13	28	Tibouchina1	10	Tabebuia8	Setaria2	Cedrela16	50	Tabebuia36	Tabebuia5	8	72
8	22	52	26	26	List of nodes in module:	Cedrela39	82	19	109	Tabebuia13	Nectandra4	87	Tabebuia2	Cedrela40	Cedrela19	104	Cedrela20	77	Nectandra5	100	17	Heliocarpus4	83	Baum10	120	91	Cedrela35
9	13	20	13	7	List of nodes in module:	Cedrela55	6	7	Setaria4	Tabebuia33	Juglans4	11	Juglans5	Clethra	73	Graffenrieda1	Inga4	Heliocarpus11
11	49	112	71	41	List of nodes in module:	93	95	30	Cedrela4	Cedrela7	24	Baum2	Brachyotum4	Baum9	Tabebuia30	Juglans6	Ageratina1	Podocarpus2	Myrica	Tabebuia25	Ageratina2	Brachyotum3	Juglans3	Cedrela46	Cedrela25	Melinis	Ageratina8	Tabebuia39	Ageratina3	Tabebuia38	27	Juglans10	Setaria3	Tabebuia15	42	Cedrela47	Cedrela6	Cedrela41	Cedrela48	Juglans8	29	Cedrela10	26	Cedrela44	54	Graffenrieda2	39	37	Clusia1
12	59	130	79	51	List of nodes in module:	2	52	88	Cedrela36	Tabebuia6	81	5	Cedrela59	1	Cedrela45	Cedrela15	Heliocarpus9	Cedrela30	Cedrela18	Heliocarpus5	Cedrela32	Cedrela29	Cedrela26	Nectandra2	Cedrela61	Heliocarpus1	Cedrela12	Hyeronima_o	Nectandra7	Cedrela56	Cedrela37	Cedrela54	Juglans7	74	Heliocarpus8	40	Juglans9	41	Cedrela60	53	Ageratina6	Setaria1	Juglans1	Tabebuia24	Juglans11	Heliocarpus7	Cedrela43	Cedrela17	57
13	2	1	1	0	List of nodes in module:	Myrsine1	80
#	Modularity	=	0.611612
[truncated: 15 more columns]

## Sheet: Roles
Role no.	no. of nodes with that role	total no. of links of nodes witht that role	no. of within-role links	no. of links from this role to other roles
1	195	271	63	208	list of nodes with that role	58	92	Baum4	117	Podocarpus3	Baum12	110	Brachyotum1	Heliocarpus2	Podocarpus1	Asteraceae	Brachyotum2	Piptocoma1	113	94	Hyeronima_a	21	38	Tabebuia28	Wurzeln5	Tabebuia22	60	Guarea_p	36	49	101	Prumnopytis	25	4	Cedrela28	97	Wurzeln1	106	118	32	65	Nectandra6	45	59	Inga3	75	Tabebuia26	121	Tabebuia31
2	106	330	73	257	list of nodes with that role	105	48	Vismia	Cedrela42	Cedrela2	43	Cedrela8	Heliocarpus6	Prunus	Baum13	Baum1	18	Guarea_k	Myrsine3	Tabebuia27	Ageratina4	Cedrela49	Clusia2	Cedrela3	Tabebuia29	Tabebuia23	Tabebuia20	Cedrela11	3	64	Cedrela22	Tabebuia16	90	Wurzeln9	96	Tabebuia17	Tabebuia18	Wurzeln4	Cedrela5	Tabebuia37	Tabebuia35	Cedrela51	Campnosperma	16	Wurzeln7	Cedrela14	Cedrela52	Tabebuia7	Tabebuia21
3	22	103	5	98	list of nodes with that role	Ageratina9	Tabebuia19	Baum3	Cedrela53	Cedrela21	Wurzeln6	Cedrela1	Wurzeln8	Cedrela38	Ageratina7	Wurzeln16	51	Cedrela19	Cedrela20	100	Cedrela35	Juglans4	Graffenrieda1	Cedrela25	Melinis	Tabebuia39	Ageratina3
5	3	47	0	47	list of nodes with that role	19	7	24
6	7	162	1	161	list of nodes with that role	13	22	61	Cedrela50	84	27	2
7	1	43	0	43	list of nodes with that role	66
[truncated: 151 more columns]
