# Supplementary material for: Reforestation Sites Show Similar and Nested AMF Communities to an Adjacent Pristine Forest in a Tropical Mountain Area of South Ecuador
Source: PLoS One. 2013 May 6;8(5):e63524. doi: 10.1371/journal.pone.0063524 (PMC3646028; doi:10.1371/journal.pone.0063524)
Supplement: Table S6 — Module metrics. (XLS) [file pone.0063524.s009.xls]

## Sheet: Tabelle1
	no. nodes in module	plant nodes	fungal nodes	total no. links in module	no. within-links in module	Percent	occurrence plots	affilliation fungi
module 1	26	18	8	52	28	53	R2,R3,P,F	Glomerales Diversisporales Archaeosporales
module 2	23	17	6	47	23	48	R3,P,F	Glomerales Diversisporales Archaeosporales
module 3	46	24	22	96	57	59	(R1,R2,R3) F	Glomerales Diversisporales Archaeosporales
module 4	23	8	15	30	23	76	F	Glomerales Diversisporales Archaeosporales
module 5	29	17	12	66	34	51	(R1,R3,P) F	Glomerales Diversisporales Archaeosporales
module 6	28	21	7	68	32	47	(R1) R2,R3,F	Glomerales
module 7	14	8	6	23	14	60	R1 (F)	Glomerales
module 8	22	11	11	52	26	50	(R2,R3,P) F	Glomerales Diversisporales Archaeosporales
module 9	13	9	4	20	13	65	R1,R2,R3,F	Glomerales
module 11	49	37	12	112	71	63	(R1) R2,R3 (P) F	Glomerales Diversisporales
module 12	59	40	17	130	79	61	R1 (R2,R3,P,F)	Glomerales Diversisporales
module 13	2	1	1	1	1		R3	Diversisporales
